# Supplementary material for: Polyethylene Terephthalate Hydrolases in Human Gut Microbiota and Their Implications for Human Health
Source: Microorganisms. 2024 Jan 10;12(1):138. doi: 10.3390/microorganisms12010138 (PMC10820491; doi:10.3390/microorganisms12010138)
Supplement: Supplementary file 1 [file microorganisms-12-00138-s001.zip]

Archive with 1 entries (1 files):
- microorganisms-2789005-supplementary.pdf
